# Supplementary material for: Optimization of decompression angles in facial nerve decompression surgery: A decompression model
Source: PLoS One. 2026 Jan 30;21(1):e0340392. doi: 10.1371/journal.pone.0340392 (PMC12857971; doi:10.1371/journal.pone.0340392)
Supplement: S1 Table — This table presents the p-values from Shapiro-Wilk tests evaluating the normality of intraneural pressure distributions at each release angle. Values were rounded to the fourth decimal place. A p-value > 0.05 was considered consistent with a normal distribution, whereas p ≤ 0.05 indicated deviation from normality. Normality was assumed for all angles except for 90°, where p = 0.008 suggested a non-normal distribution. (XLSX) [file pone.0340392.s002.xlsx]

## Sheet: Sheet1
		30°	60°	90°	120°	150°	180°
	p-values	0.227	0.074	0.008	0.172	0.713	0.644
